# Supplementary material for: Intraoperative Hypotension Is Associated with Postoperative Nausea and Vomiting in the PACU: A Retrospective Database Analysis
Source: J Clin Med. 2023 Mar 3;12(5):2009. doi: 10.3390/jcm12052009 (PMC10004657; doi:10.3390/jcm12052009)
Supplement: Supplementary file 1 [file jcm-12-02009-s001.zip]

Archive with 1 entries (1 files):
- jcm-2237631-supplementary.pdf
